# Supplementary material for: Detection of KRAS mutation using plasma samples in non-small-cell lung cancer: a systematic review and meta-analysis
Source: Front Oncol. 2023 Jul 6;13:1207892. doi: 10.3389/fonc.2023.1207892 (PMC10357383; doi:10.3389/fonc.2023.1207892)
Supplement: Supplementary file 1 [file Table_1.xlsx]

## Sheet: Eligible studies
Supplementary Table 1 Detailed information extracted from each eligible study.
Author, year	True positive	False positive	False negative	True negative	Sample Size	Method (Plasma)	Method (Tissue)	Region	Tumor stage	Race
Yin J et al., 2021	16	1	0	130	147	NGS (customized panel)	NGS (customized panel)	Asia	I-IV	Asian
Paweletz CP et al., 2016	6	0	5	37	48	NGS (customized panel)	not specified	America	III-IV	Caucasian
Narayan A et al., 2012	5	0	0	16	21	NGS (customized panel)	Sanger sequencing/clinical lab	America	I-IV	Caucasian
Couraud S et al., 2014	3	0	1	64	68	NGS (customized panel)	NGS (customized panel)	Europe	I-IV	Caucasian
Wang Z et al., 2017	10	0	7	86	103	NGS (cSMART)	ARMS-PCR	Asia	III-IV	Asian
Tran LS et al., 2019	3	0	0	37	40	NGS (Ultra-deep sequencing)	NGS (Ultra-deep sequencing)	Asia	III-IV	Asian
Yao Y et al., 2017	3	0	1	35	39	NGS (Agilent SureSelect)	NGS (Agilent SureSelect)	Asia	III-IV	Asian
Pritchett MA et al., 2019	48	1	12	86	147	NGS (Agilent SureSelect)	NGS (Agilent SureSelect)	America	III-IV	Caucasian
Liu L et al., 2018	6	0	2	57	65	NGS (customized panel)	NGS (customized panel)	Asia	III-IV	Asian
Li BT et al., 2019	23	0	6	81	110	NGS (customized panel)	NGS (customized panel)	America	IV	Caucasian
Chen Y et al., 2019	1	0	3	39	43	NGS (customized panel)	NGS (customized panel)	Asia	I-IV	Asian
Lin X et al., 2019	2	1	0	18	21	NGS (customized panel)(by 1Gene)	NGS (customized panel)(by 1Gene)	Asia	III-IV	Asian
Chen KZ et al., 2016	3	2	2	51	58	NGS (AmpliSeq Cancer Panel)	NGS (AmpliSeq Cancer Panel)	Asia	I-II	Asian
Xu S et al., 2016	6	6	0	30	42	NGS (AmpliSeq Cancer Panel)	NGS (AmpliSeq Cancer Panel)	Asia	III-IV	Asian
Pécuchet N et al., 2016	17	0	10	80	107	NGS (AmpliSeq Colon and Lung Cancer Research Panel v2)	NGS (AmpliSeq Colon and Lung Cancer Research Panel v2)	Europe	III-IV	Caucasian
Pasquale R et al., 2020	16	5	10	76	107	NGS (Oncomine Lung cfDNA assay)	NGS (Oncomine Solid Tumor DNA)	Europe	not disclosed	Caucasian
Mehta A et al., 2021	5	3	1	12	21	NGS (Oncomine Lung Cell-Free Total Nucleic Acid Assay)	NGS (Tag sequencing)	Asia	III-IV	Asian
Papadopoulou E et al., 2019	9	0	2	25	36	NGS (Oncomine Lung Cell-Free Total Nucleic Acid Assay)	NGS (AmpliSeq Colon and Lung Cancer Research Panel v2)	Europe	not disclosed	Caucasian
Nicolazzo C et al., 2021	4	9	9	16	38	NGS (OncomineTM Lung Cell-Free Total Nucleic Acid Assay)	NGS (AmpliSeq Colon and Lung Cancer Research Panel v2)	Europe	not disclosed	Caucasian
Ma Y et al., 2020	2	1	1	24	28	NGS (AmoyDx Essential NGS panel)	NGS (AmoyDx Essential NGS panel)	Asia	I-IV	Asian
Garcia J et al., 2018	9	1	5	5	20	NGS (56G Oncology Panel Kit, Swift Biosciences)	NGS (customized AmqliSeq panel)	Europe	not disclosed	Caucasian
Remon J et al., 2019	22	7	3	56	88	NGS (InVisionSeq Lung, NeoGenomics)	Sanger sequencing or allele-specific technique	Europe	III-IV	Caucasian
Bauml JM et al., 2022	82	0	34	73	189	NGS (Guardant360)	PCR (therascreen KRAS RGQ PCR Kit)	America	I-IV	Caucasian
Thompson JC et al., 2016	2	0	1	47	50	NGS (Guardant360)	NGS (Illumina TruSeq Amplicon - Cancer Panel, or Penn Precision Panel)	America	II-IV	Caucasian
Leighl NB et al., 2019	21	65	3	193	282	NGS (Guardant360)	Standard of care (NGS, PCR, FISH and/or IHC, Sanger sequencing	America	III-IV	Caucasian
Lam VK et al., 2021	14	3	2	57	76	NGS (Guardant360)	not specified	America	III-IV	Caucasian
Qvick A et al., 2021	8	0	3	41	52	NGS (AVENIO ctDNA Surveillance kit)	NGS (AmpliSeq Colon and Lung Cancer Research Panel v2, or AVENIO FFPE Surveillance kit (sufficient sample), or qPCR and FISH (insufficient samples)	Europe	I-IV	Caucasian
Jiao XD et al., 2021	20	1	9	155	185	NGS (LungPlasma panel)	NGS (OncoScreen Plus panel)	Asia	III-IV	Asian
Guo N et al., 2016	1	1	1	38	41	NGS (SV-CA50-ctDNA panel, San Valley Biotech Inc.)	NGS (SV-CA50-ctDNA panel, San Valley Biotech Inc.)	Asia	I-IV	Asian
Michaelidou K et al., 2020	18	7	17	54	96	ddPCR	Sanger sequencing	Europe	III-IV	Caucasian
Oxnard GR et al., 2014	10	0	4	17	31	ddPCR	Central lab	America	III-IV	Caucasian
Sacher AG et al., 2016	16	0	9	62	87	ddPCR	not specified	America	III-IV	Caucasian
Mellert H et al., 2017	29	0	4	67	100	ddPCR	not specified	America	III-IV	Caucasian
Cho MS et al., 2020	2	0	4	30	36	PCR-based multiplex assay (PANAmutyper)	PCR-based multiplex assay (PNAmutyper)	Asia	I-IV	Asian
Han JY et al., 2016	6	13	6	110	135	PCR-based multiplex assay (PANAmutyper)	PCR-based direct DNA sequencing	Asia	III-IV	Asian
Wang S et al., 2010	23	12	7	231	273	PCR-RFLP	Direct sequencing	Asia	I-IV	Asian
Gautschi O et al., 2007	3	1	3	2	9	PCR-RFLP	Sanger sequencing	Europe	I-IV	Caucasian
Zhang H et al., 2013	1	1	2	82	86	Multiplex PCR (SurPlex MEL, SurExam Biotech, Inc)	Multiplex PCR (SurPlex-xTAG70plex, SurExam Biotech, Inc)	Asia	III-IV	Asian
Punnoose EA et al., 2012	3	0	0	15	18	Multiplex PCR (customized primers) + TaqMan assay or DxS kit	not specified	USA & Australia	not disclosed	Caucasian
Mack PC et al., 2009	1	0	1	47	49	ARMS	ARMS	America	III-IV	Caucasian
Campos CDM et al., 2018	1	1	0	1	3	solid phase extraction + PCR/LDR	PCR/LDR	America	III-IV	Caucasian
Kulasinghe A et al., 2021	17	6	10	70	103	MassARRAY (UltraSEEK lung panel, Agena Biosciences)	not specified	Australia	I-IV	Caucasian
Li XQ et al., 2014	3	0	1	39	43	pyrosequencing	pyrosequencing	Asia	III-IV	Asian
